# Supplementary material for: Simultaneous identification of clinically relevant single nucleotide variants, copy number alterations and gene fusions in solid tumors by targeted next-generation sequencing
Source: Oncotarget. 2018 Apr 27;9(32):22749–68. doi: 10.18632/oncotarget.25229 (PMC5978263; doi:10.18632/oncotarget.25229)
Supplement: Supplementary file 2 [file oncotarget-09-22749-s002.xlsx]

## Sheet: Sheet1
Supplementary Table 5: List of gene fusions detected by the oncomine focus assay
# locus	type	gene	exon
chr1:11810242-chr7:140494267_AGTRAP-BRAF.A5B8.COSF828.1	FUSION	AGTRAP|BRAF	5|8
chr1:49332862-chr9:87482157_AGBL4-NTRK2.A6N16	FUSION	AGBL4|NTRK2	6|16
chr1:114165616-chr1:243859018_MAGI3-AKT3.M10A3	FUSION	MAGI3|AKT3	10|3
chr1:114945381-chr10:43612031_TRIM33-RET.T16R12	FUSION	TRIM33|RET	16|12
chr1:154142875-chr2:29446394_TPM3-ALK.T7A20	FUSION	TPM3|ALK	7|20
chr1:154142875-chr1:156844362_TPM3-NTRK1.T7N10.COSF1318	FUSION	TPM3|NTRK1	7|10
chr1:154142875-chr6:117642557_TPM3-ROS1.T7R35.COSF1273	FUSION	TPM3|ROS1	7|35
chr1:154148590-chr6:117641193_TPM3-ROS1.T3R36	FUSION	TPM3|ROS1	3|36
chr1:156100564-chr1:156844697_LMNA-NTRK1.L2N11	FUSION	LMNA|NTRK1	2|11
chr1:156628525-chr1:156844697_BCAN-NTRK1.B13N11	FUSION	BCAN|NTRK1	13|11
chr1:156851401-chr11:103306707_NTRK1-DYNC2H1.N17D85	FUSION	NTRK1|DYNC2H1	17|85
chr1:186319354-chr1:156844362_TPR-NTRK1.T21N10	FUSION	TPR|NTRK1	21|10
chr1:186319354-chr1:156844174_TPR-NTRK1.T21N9	FUSION	TPR|NTRK1	21|9
chr1:186325417-chr2:29446394_TPR-ALK.T15A20	FUSION	TPR|ALK	15|20
chr1:186332473-chr1:156845357_TPR-NTRK1.T6N12.1	FUSION	TPR|NTRK1	6|12
chr1:186332473-chr1:156845410_TPR-NTRK1.T6N12.short	FUSION	TPR|NTRK1	6|12
chr1:186337017-chr7:116414934_TPR-MET.T4M15	FUSION	TPR|MET	4|15
chr1:204951148-chr1:156844362_NFASC-NTRK1.N20N10	FUSION	NFASC|NTRK1	20|10
chr1:205649521-chr7:140494267_SLC45A3-BRAF.S1B8.COSF871	FUSION	SLC45A3|BRAF	1|8
chr1:205649521-chr21:39817544_SLC45A3-ERG.S1E4.COSF1138	FUSION	SLC45A3|ERG	1|4
chr1:205649521-chr10:123357598_SLC45A3-FGFR2.S1F1	FUSION	SLC45A3|FGFR2	1|1
chr1:205649521-chr10:123353481_SLC45A3-FGFR2.S1F2	FUSION	SLC45A3|FGFR2	1|2
chr1:234744240-chr1:156844362_IRF2BP2-NTRK1.I1N10.1	FUSION	IRF2BP2|NTRK1	1|10
chr2:24251555-chr2:29446511_C2orf44-ALK.C4A20	FUSION	C2orf44|ALK	4|20
chr2:24991142-chr2:30143047_NCOA1-ALK.N21A1.NGS	FUSION	NCOA1|ALK	21|1
chr2:29383333-chr2:29443647_CLIP4-ALK.C12A23	FUSION	CLIP4|ALK	12|23
chr2:29497964-chr9:112219679_ALK-PTPN3.A11P3	FUSION	ALK|PTPN3	11|3
chr2:32168370-chr2:29543748_MEMO1-ALK.M2A7	FUSION	MEMO1|ALK	2|7
chr2:37143220-chr2:29446394_STRN-ALK.S3A20.COSF1430	FUSION	STRN|ALK	3|20
chr2:42472827-chr2:29446394_EML4-ALK.E2A20.COSF478.1	FUSION	EML4|ALK	2|20
chr2:42472827-chr2:29446511_EML4-ALK.E2A20.COSF479.1	FUSION	EML4|ALK	2|20
chr2:42483770-chr2:29446447_EML4-ALK.E3p53insA20	FUSION	EML4|ALK	3|20
chr2:42491871-chr2:29450538_EML4-ALK.E6A17	FUSION	EML4|ALK	6|17
chr2:42491871-chr2:29449940_EML4-ALK.E6A18	FUSION	EML4|ALK	6|18
chr2:42491871-chr2:29448431_EML4-ALK.E6A19.COSF1296.1	FUSION	EML4|ALK	6|19
chr2:42491871-chr2:29446394_EML4-ALK.E6aA20.AB374361	FUSION	EML4|ALK	6|20
chr2:42491871-chr2:29446412_EML4-ALK.E6ins18A20	FUSION	EML4|ALK	18|20
chr2:42492091-chr2:29446394_EML4-ALK.E6bA20.AB374362	FUSION	EML4|ALK	6|20
chr2:42508098-chr2:29446327_EML4-ALK.E7A20.NGS	FUSION	EML4|ALK	7|20
chr2:42522656-chr2:29446394_EML4-ALK.E13A20.AB462411	FUSION	EML4|ALK	13|20
chr2:42522656-chr2:29446463_EML4-ALK.E13A20.COSF1062.2	FUSION	EML4|ALK	13|20
chr2:42522656-chr2:29446484_EML4-ALK.E13ins90A20	FUSION	EML4|ALK	13|20
chr2:42528530-chr2:29446382_EML4-ALK.E14A20.COSF1064.1	FUSION	EML4|ALK	14|20
chr2:42528530-chr2:29446358_EML4-ALK.E14del36A20	FUSION	EML4|ALK	14|20
chr2:42528532-chr2:29446345_EML4-ALK.E14A20.COSF477.1	FUSION	EML4|ALK	14|20
chr2:42528532-chr2:29446515_EML4-ALK.E14ins124A20	FUSION	EML4|ALK	14|20
chr2:42528534-chr2:29446342_EML4-ALK.E14ins2del52A20	FUSION	EML4|ALK	14|20
chr2:42530309-chr2:29446323_EML4-ALK.E15A20.COSF413.1	FUSION	EML4|ALK	15|20
chr2:42531691-chr2:29446424_EML4-ALK.E17ins30A20_V8a	FUSION	EML4|ALK	17|20
chr2:42531691-chr2:29390406_EML4-ALK.E17ins65A20	FUSION	EML4|ALK	17|20
chr2:42531691-chr2:29447579_EML4-ALK.E17ins68A20	FUSION	EML4|ALK	17|20
chr2:42534213-chr2:29446348_EML4-ALK.E17A20.COSF1366.2	FUSION	EML4|ALK	17|20
chr2:42534213-chr2:29446348_EML4-ALK.E17A20.COSF1367.2	FUSION	EML4|ALK	17|20
chr2:42543190-chr2:29446394_EML4-ALK.E18A20.COSF487.1	FUSION	EML4|ALK	18|20
chr2:42552694-chr2:29446394_EML4-ALK.E20A20.COSF409.1	FUSION	EML4|ALK	20|20
chr2:42552694-chr2:29446412_EML4-ALK.E20A20.COSF730.1	FUSION	EML4|ALK	20|20
chr2:42553392-chr2:29446394_EML4-ALK.E21A20	FUSION	EML4|ALK	21|20
chr2:55804450-chr2:29940563_SMEK2-ALK.S9A2	FUSION	SMEK2|ALK	9|2
chr2:74128564-chr2:29449940_ACTG2-ALK.A2A18	FUSION	ACTG2|ALK	2|18
chr2:74592201-chr2:29446394_DCTN1-ALK.D26A20	FUSION	DCTN1|ALK	26|20
chr2:109375004-chr2:29446394_RANBP2-ALK.R18A20	FUSION	RANBP2|ALK	18|20
chr2:113984731-chr3:12421202_PAX8-PPARG.P10P2.COSF1219	FUSION	PAX8|PPARG	10|2
chr2:113992970-chr3:12421202_PAX8-PPARG.P9P2.COSF1217	FUSION	PAX8|PPARG	9|2
chr2:113994177-chr3:12421202_PAX8-PPARG.P8P2.COSF1215	FUSION	PAX8|PPARG	8|2
chr2:113999127-chr3:12421202_PAX8-PPARG.P7P2.COSF1223	FUSION	PAX8|PPARG	7|2
chr2:216191701-chr2:29446394_ATIC-ALK.A7A20	FUSION	ATIC|ALK	7|20
chr3:100447702-chr2:29446394_TFG-ALK.T4A20.COSF424	FUSION	TFG|ALK	4|20
chr3:100447702-chr6:117642557_TFG-ROS1.T4R35	FUSION	TFG|ROS1	4|35
chr3:100451516-chr2:29446394_TFG-ALK.T5A20.COSF426	FUSION	TFG|ALK	5|20
chr3:100451516-chr7:116414934_TFG-MET.T5M15	FUSION	TFG|MET	5|15
chr3:100455560-chr2:29446394_TFG-ALK.T6A20.COSF428	FUSION	TFG|ALK	6|20
chr3:100455560-chr1:156844362_TFG-NTRK1.T6N10	FUSION	TFG|NTRK1	6|10
chr3:176765087-chr10:43612031_TBL1XR1-RET.T9R12	FUSION	TBL1XR1|RET	9|12
chr3:176765102-chr10:43610135_TBL1XR1-RET.T9R11.NGS.1	FUSION	TBL1XR1|RET	9|11
chr4:1807879-chr4:1741428_FGFR3-TACC3.F14T11	FUSION	FGFR3|TACC3	14|11
chr4:1808054-chr4:1741428_FGFR3-TACC3.F15T11	FUSION	FGFR3|TACC3	15|11
chr4:1808410-chr4:1739324_FGFR3-TACC3.F16T10.COSF1359	FUSION	FGFR3|TACC3	16|10
chr4:1808410-chr4:1741428_FGFR3-TACC3.F16T11.COSF1348	FUSION	FGFR3|TACC3	16|11
chr4:1808614-chr4:1741464_FGFR3-TACC3.F17T11.2	FUSION	FGFR3|TACC3	17|11
chr4:1808616-chr4:1742569_FGFR3-TACC3.F17T13.NGS	FUSION	FGFR3|TACC3	17|13
chr4:1808623-chr4:1739412_FGFR3-TACC3.F17T10	FUSION	FGFR3|TACC3	17|10
chr4:1808625-chr4:1737025_FGFR3-TACC3.F17T7	FUSION	FGFR3|TACC3	17|7
chr4:1808630-chr4:1741481_FGFR3-TACC3.F17T11.1	FUSION	FGFR3|TACC3	17|11
chr4:1808650-chr4:1729472_FGFR3-TACC3.TruncatedF17T4	FUSION	FGFR3|TACC3	17|4
chr4:1808661-chr19:3061255_FGFR3-AES.F17A2	FUSION	FGFR3|AES	17|2
chr4:1808661-chr7:97991744_FGFR3-BAIAP2L1.F17B2.COSF1347	FUSION	FGFR3|BAIAP2L1	17|2
chr4:1808661-chr19:11577642_FGFR3-ELAVL3.F17E2	FUSION	FGFR3|ELAVL3	17|2
chr4:1808661-chr4:1739324_FGFR3-TACC3.F17T10.COSF1434	FUSION	FGFR3|TACC3	17|10
chr4:1808661-chr4:1741428_FGFR3-TACC3.F17T11	FUSION	FGFR3|TACC3	17|11
chr4:1808661-chr4:1732613_FGFR3-TACC3.F17T5	FUSION	FGFR3|TACC3	17|5
chr4:1808661-chr4:1732898_FGFR3-TACC3.F17T6	FUSION	FGFR3|TACC3	17|6
chr4:1808661-chr4:1737457_FGFR3-TACC3.F17T8	FUSION	FGFR3|TACC3	17|8
chr4:1808661-chr4:1738967_FGFR3-TACC3.F17T9	FUSION	FGFR3|TACC3	17|9
chr4:1808664-chr4:1737025_FGFR3-TACC3.F18T7.NGS	FUSION	FGFR3|TACC3	18|7
chr4:1808724-chr4:1738989_FGFR3-TACC3.F17Intron17T9	FUSION	FGFR3|TACC3	17|9
chr4:1808760-chr4:1729558_FGFR3-TACC3.F17intron17T4	FUSION	FGFR3|TACC3	17|4
chr4:1808883-chr4:1732613_FGFR3-TACC3.F18T4and5	FUSION	FGFR3|TACC3	18|4
chr4:1808887-chr4:1741428_FGFR3-TACC3.F18T11	FUSION	FGFR3|TACC3	18|11
chr4:1808924-chr4:1739412_FGFR3-TACC3.F18T10	FUSION	FGFR3|TACC3	18|10
chr4:1808944-chr4:1739324_FGFR3-TACC3.F18T10.1	FUSION	FGFR3|TACC3	18|10
chr4:7780488-chr9:87356806_AFAP1-NTRK2.A14N12	FUSION	AFAP1|NTRK2	14|12
chr4:7870348-chr10:43612031_AFAP1-RET.A3R12	FUSION	AFAP1|RET	3|12
chr4:25665952-chr6:117650609_SLC34A2-ROS1.S4R32.COSF1197	FUSION	SLC34A2|ROS1	4|32
chr4:25665952-chr6:117645578_SLC34A2-ROS1.S4R34.COSF1198	FUSION	SLC34A2|ROS1	4|34
chr4:25678324-chr6:117650609_SLC34A2-ROS1.S13R32.COSF1259	FUSION	SLC34A2|ROS1	13|32
chr4:25678324-chr6:117645578_SLC34A2-ROS1.S13R34.COSF1261	FUSION	SLC34A2|ROS1	13|34
chr4:25678331-chr6:117641104_SLC34A2-ROS1.S13R36	FUSION	SLC34A2|ROS1	13|36
chr4:83763292-chr2:29446394_SEC31L1_SEC31A-ALK.S22A20	FUSION	SEC31L1_SEC31A|ALK	22|20
chr4:83765538-chr2:29446394_SEC31L1_SEC31A-ALK.S21A20	FUSION	SEC31L1_SEC31A|ALK	21|20
chr4:108603170-chr7:140487384_PAPSS1-BRAF.P5B9.1	FUSION	PAPSS1|BRAF	5|9
chr5:80742686-chr1:156845311_SSBP2-NTRK1.S12N12	FUSION	SSBP2|NTRK1	12|12
chr5:141025337-chr7:140487384_FCHSD1-BRAF.F13B9.COSF404.1	FUSION	FCHSD1|BRAF	13|9
chr5:149782125-chr1:156844362_CD74-NTRK1.C7N10	FUSION	CD74|NTRK1	7|10
chr5:149784242-chr6:117650609_CD74-ROS1.C6R32.COSF1202	FUSION	CD74|ROS1	6|32
chr5:149784242-chr6:117645578_CD74-ROS1.C6R34.COSF1200	FUSION	CD74|ROS1	6|34
chr5:149784242-chr6:117642557_CD74-ROS1.C6R35	FUSION	CD74|ROS1	6|35
chr5:149785848-chr6:117647525_CD74-ROS1.C4R33.NGS	FUSION	CD74|ROS1	4|33
chr5:159545811-chr6:117641193_PWWP2A-ROS1.P1R36	FUSION	PWWP2A|ROS1	1|36
chr5:179252226-chr1:156844362_SQSTM1-NTRK1.S5N10	FUSION	SQSTM1|NTRK1	5|10
chr5:179252226-chr9:87549076_SQSTM1-NTRK2.S5N17	FUSION	SQSTM1|NTRK2	5|17
chr6:28887788-chr10:43612031_TRIM27-RET.T3R12	FUSION	TRIM27|RET	3|12
chr6:29913058-chr6:117645578_HLA_A-ROS1.H7R34	FUSION	HLA_A|ROS1	7|34
chr6:117888016-chr6:117642557_GOPC-ROS1.G8R35.COSF1139	FUSION	GOPC|ROS1	8|35
chr6:117896339-chr6:117641193_GOPC-ROS1.G4R36.COSF1188	FUSION	GOPC|ROS1	4|36
chr6:118802941-chr6:117641193_CEP85L-ROS1.C8R36	FUSION	CEP85L|ROS1	8|36
chr6:159191795-chr6:117645578_EZR-ROS1.E10R34.COSF1267	FUSION	EZR|ROS1	10|34
chr6:159191795-chr6:117642557_EZR-ROS1.E10R35	FUSION	EZR|ROS1	10|35
chr6:163984751-chr9:87482157_QKI-NTRK2.Q6N16	FUSION	QKI|NTRK2	6|16
chr7:6505701-chr6:117642557_KDELR2-ROS1.K5R35	FUSION	KDELR2|ROS1	5|35
chr7:6505701-chr6:117644847_KDELR2-ROS1.K5Rintron34	FUSION	KDELR2|ROS1	5|35
chr7:27827220-chr7:140481480_TAX1BP1-BRAF.T8B11.1	FUSION	TAX1BP1|BRAF	8|11
chr7:55087058-chr7:55223522_EGFR-EGFR.E1E8.DelPositive.1	FUSION	EGFR|EGFR	1|8
chr7:73935627-chr2:29446394_GTF2IRD1-ALK.G7A20	FUSION	GTF2IRD1|ALK	7|20
chr7:75172169-chr2:29446394_HIP1-ALK.H28A20	FUSION	HIP1|ALK	28|20
chr7:75183411-chr2:29446394_HIP1-ALK.H21A20	FUSION	HIP1|ALK	21|20
chr7:91632549-chr7:140487384_AKAP9-BRAF.A8B9.COSF1013.1	FUSION	AKAP9|BRAF	8|9
chr7:97939756-chr7:116414934_BAIAP2L1-MET.B9M15	FUSION	BAIAP2L1|MET	9|15
chr7:101813830-chr10:43612031_CUX1-RET.C10R12	FUSION	CUX1|RET	10|12
chr7:116411708-chr7:116414934_MET-MET.M13M15	FUSION	MET|MET	13|15
chr7:116538889-chr7:116403103_CAPZA2-MET.C4M11	FUSION	CAPZA2|MET	4|11
chr7:121513611-chr7:116339124_PTPRZ1-MET.P1M2	FUSION	PTPRZ1|MET	1|2
chr7:121608184-chr7:116339124_PTPRZ1-MET.P3M2	FUSION	PTPRZ1|MET	3|2
chr7:121624171-chr7:116339124_PTPRZ1-MET.P8M2	FUSION	PTPRZ1|MET	8|2
chr7:127631109-chr7:140487384_SND1-BRAF.S16B9.1	FUSION	SND1|BRAF	16|9
chr7:138239609-chr7:140487384_TRIM24-BRAF.T9B9.1	FUSION	TRIM24|BRAF	9|9
chr7:138239609-chr10:43612031_TRIM24-RET.T9R12	FUSION	TRIM24|RET	9|12
chr7:138258387-chr9:87475954_TRIM24-NTRK2.T12N15	FUSION	TRIM24|NTRK2	12|15
chr7:138524877-chr7:140487384_KIAA1549-BRAF.K18B9	FUSION	KIAA1549|BRAF	18|9
chr7:138529061-chr7:140482957_KIAA1549-BRAF.K17B10	FUSION	KIAA1549|BRAF	17|10
chr7:138536968-chr7:140482957_KIAA1549-BRAF.K16B10.COSF509	FUSION	KIAA1549|BRAF	16|10
chr7:138545884-chr7:140481493_KIAA1549-BRAF.K15B11	FUSION	KIAA1549|BRAF	15|11
chr7:138545884-chr7:140487384_KIAA1549-BRAF.K15B9	FUSION	KIAA1549|BRAF	15|9
chr7:143057132-chr7:140487384_FAM131B-BRAF.F2B9.COSF1189.1	FUSION	FAM131B|BRAF	2|9
chr8:17851128-chr10:43612031_PCM1-RET.P29R12	FUSION	PCM1|RET	29|12
chr8:37607370-chr8:38315052_ERLIN2-FGFR1.E8F2	FUSION	ERLIN2|FGFR1	8|2
chr8:38034657-chr8:38279459_BAG4-FGFR1.B1F8	FUSION	BAG4|FGFR1	1|8
chr8:38050313-chr8:38283763_BAG4-FGFR1.B2F6	FUSION	BAG4|FGFR1	2|6
chr8:38271435-chr8:38693679_FGFR1-TACC1.F17T7	FUSION	FGFR1|TACC1	17|7
chr8:42823357-chr10:43612031_HOOK3-RET.H11R12	FUSION	HOOK3|RET	11|12
chr8:69351881-chr7:116414934_C8orf34-MET.C2M15	FUSION	C8orf34|MET	2|15
chr8:95690599-chr3:12647798_ESRP1-RAF1.E13R6.COSF826	FUSION	ESRP1|RAF1	13|6
chr8:107726213-chr7:116411551_OXR1-MET.O9M13	FUSION	OXR1|MET	9|13
chr9:33166755-chr3:12641914_B4GALT1-RAF1.B1R8	FUSION	B4GALT1|RAF1	1|8
chr9:115932801-chr10:43612031_FKBP15-RET.F25R12	FUSION	FKBP15|RET	25|12
chr9:123673613-chr2:29446394_TRAF1-ALK.T6A20	FUSION	TRAF1|ALK	6|20
chr9:135942562-chr1:156841428_CEL-NTRK1.C7N7.1	FUSION	CEL|NTRK1	7|7
chr9:138905044-chr9:87359887_NACC2-NTRK2.N4N13	FUSION	NACC2|NTRK2	4|13
chr10:27494126-chr10:43612031_ACBD5-RET.A11R12	FUSION	ACBD5|RET	11|12
chr10:32306070-chr2:29446394_KIF5B-ALK.K24A20.COSF1058	FUSION	KIF5B|ALK	24|20
chr10:32306070-chr10:43609927_KIF5B-RET.K24R11.COSF1262	FUSION	KIF5B|RET	24|11
chr10:32306070-chr10:43607546_KIF5B-RET.K24R8.COSF1236	FUSION	KIF5B|RET	24|8
chr10:32306979-chr10:43612031_KIF5B-RET.K23R12.COSF1234	FUSION	KIF5B|RET	23|12
chr10:32307243-chr10:43612031_KIF5B-RET.K22R12.COSF1253	FUSION	KIF5B|RET	22|12
chr10:32311067-chr2:29446394_KIF5B-ALK.K17A20.COSF1257	FUSION	KIF5B|ALK	17|20
chr10:32311775-chr10:43612031_KIF5B-RET.K16R12.COSF1230	FUSION	KIF5B|RET	16|12
chr10:32317355-chr2:29446380_KIF5B-ALK.K15A20.COSF1060.1	FUSION	KIF5B|ALK	15|20
chr10:32317355-chr2:29446394_KIF5B-ALK.K15A20.COSF1381	FUSION	KIF5B|ALK	15|20
chr10:32317355-chr10:43610034_KIF5B-RET.K15R11.COSF1255.1	FUSION	KIF5B|RET	15|11
chr10:32317355-chr10:43612031_KIF5B-RET.K15R12.COSF1232	FUSION	KIF5B|RET	15|12
chr10:51582272-chr10:43612031_NCOA4_ELE1-RET.E6R12	FUSION	NCOA4_ELE1|RET	6|12
chr10:51582939-chr10:43612031_NCOA4-RET.N7R12	FUSION	NCOA4|RET	7|12
chr10:61554230-chr10:43610032_CCDC6-RET.C8R11	FUSION	CCDC6|RET	8|11
chr10:61554284-chr10:43612148_CCDC6-RET.C8R12	FUSION	CCDC6|RET	8|12
chr10:61572392-chr6:117642557_CCDC6-ROS1.C5R35	FUSION	CCDC6|ROS1	5|35
chr10:61612342-chr10:43612053_CCDC6-RET.C2R12	FUSION	CCDC6|RET	2|12
chr10:61665879-chr10:43610034_CCDC6-RET.C1R11.1	FUSION	CCDC6|RET	1|11
chr10:61665879-chr10:43612031_CCDC6-RET.C1R12.COSF1271	FUSION	CCDC6|RET	1|12
chr10:61665879-chr10:43613833_CCDC6-RET.C1R13	FUSION	CCDC6|RET	1|13
chr10:61665893-chr10:43612043_CCDC6-RET.C1R12	FUSION	CCDC6|RET	1|12
chr10:61665896-chr10:43610043_CCDC6-RET.C1R11	FUSION	CCDC6|RET	1|11
chr10:70143807-chr10:43612031_RUFY2-RET.R9R12	FUSION	RUFY2|RET	9|12
chr10:75865111-chr2:29446394_VCL-ALK.V16A20.COSF1057	FUSION	VCL|ALK	16|20
chr10:75865111-chr9:87356806_VCL-NTRK2.V16N12	FUSION	VCL|NTRK2	16|12
chr10:118687302-chr6:117641193_KIAA1598-ROS1.K11R36	FUSION	KIAA1598|ROS1	11|36
chr10:123243211-chr2:100453986_FGFR2-AFF3.F17A8.1	FUSION	FGFR2|AFF3	17|8
chr10:123243211-chr10:60380614_FGFR2-BICC1.F17B2	FUSION	FGFR2|BICC1	17|2
chr10:123243211-chr10:115457252_FGFR2-CASP7.F17C2	FUSION	FGFR2|CASP7	17|2
chr10:123243211-chr12:120180269_FGFR2-CIT.F17C23	FUSION	FGFR2|CIT	17|23
chr10:123243211-chr8:22464119_FGFR2-KIAA1967_CCAR2.F17C4	FUSION	FGFR2|KIAA1967_CCAR2	17|4
chr10:123243211-chr10:103552700_FGFR2-MGEA5.F17M12	FUSION	FGFR2|MGEA5	17|12
chr10:123243211-chrX:13754596_FGFR2-OFD1.F17O3	FUSION	FGFR2|OFD1	17|3
chr10:123243211-chr4:1741428_FGFR2-TACC3.F17T11	FUSION	FGFR2|TACC3	17|11
chr11:3033424-chr2:29446394_CARS-ALK.C17A20	FUSION	CARS|ALK	17|20
chr12:1250953-chr10:43612031_ERC1-RET.E7R12	FUSION	ERC1|RET	7|12
chr12:1292587-chr10:43612031_ERC1_ELKS-RET.E11R12.COSF1508	FUSION	ERC1_ELKS|RET	11|12
chr12:1299218-chr6:117641193_ERC1-ROS1.E11R36	FUSION	ERC1|ROS1	11|36
chr12:1346070-chr10:43612031_ERC1-RET.E12R12	FUSION	ERC1|RET	12|12
chr12:1553916-chr10:43612031_ERC1-RET.E17R12	FUSION	ERC1|RET	17|12
chr12:9241795-chr2:29448431_A2M-ALK.A22A19	FUSION	A2M|ALK	22|19
chr12:12006495-chr15:88576276_ETV6-NTRK3.E4N14	FUSION	ETV6|NTRK3	4|14
chr12:12006495-chr15:88483984_ETV6-NTRK3.E4N15.COSF823.1	FUSION	ETV6|NTRK3	4|15
chr12:12022903-chr15:88576276_ETV6-NTRK3.E5N14	FUSION	ETV6|NTRK3	5|14
chr12:12022903-chr15:88483984_ETV6-NTRK3.E5N15.COSF571.1	FUSION	ETV6|NTRK3	5|15
chr12:27809663-chr6:117642557_PPFIBP1-ROS1.P9R35	FUSION	PPFIBP1|ROS1	9|35
chr12:46384135-chr4:55124923_SCAF11-PDGFRA.S1P2	FUSION	SCAF11|PDGFRA	1|2
chr12:59270226-chr6:117642557_LRIG3-ROS1.L16R35.COSF1269	FUSION	LRIG3|ROS1	16|35
chr12:122773035-chr6:117641193_CLIP1-ROS1.C19R36	FUSION	CLIP1|ROS1	19|36
chr12:122983373-chr6:117641193_ZCCHC8-ROS1.Z2R36	FUSION	ZCCHC8|ROS1	2|36
chr14:56122850-chr10:43612031_KTN1-RET.K29R12.COSF1513	FUSION	KTN1|RET	29|12
chr14:93282766-chr10:43612031_GOLGA5-RET.G7R12	FUSION	GOLGA5|RET	7|12
chr14:100387214-chr9:133729450_EML1-ABL1.E17A2	FUSION	EML1|ABL1	17|2
chr14:104139768-chr2:29446394_KLC1-ALK.K9A20.COSF1276	FUSION	KLC1|ALK	9|20
chr15:52659227-chr6:117642557_MYO5A-ROS1.M23R35	FUSION	MYO5A|ROS1	23|35
chr15:63354844-chr2:29446394_TPM1-ALK.T8A20.NGS	FUSION	TPM1|ALK	8|20
chr15:75230255-chr15:88483984_COX5A-NTRK3.C1N15	FUSION	COX5A|NTRK3	1|15
chr15:83710479-chr15:88576276_BTBD1-NTRK3.B4N14	FUSION	BTBD1|NTRK3	4|14
chr15:86284726-chr10:43612031_AKAP13-RET.A35R12	FUSION	AKAP13|RET	35|12
chr15:86286839-chr10:43612066_AKAP13-RET.A36R12	FUSION	AKAP13|RET	36|12
chr17:17062316-chr1:156845311_MPRIP-NTRK1.M14N12	FUSION	MPRIP|NTRK1	14|12
chr17:17077389-chr1:156845311_MPRIP-NTRK1.M18N12	FUSION	MPRIP|NTRK1	18|12
chr17:17080726-chr1:156845311_MPRIP-NTRK1.M21N12	FUSION	MPRIP|NTRK1	21|12
chr17:38375744-chr17:37851240_WIPF2-ERBB2.W1E4	FUSION	WIPF2|ERBB2	1|4
chr17:45206758-chr7:140487384_CDC27-BRAF.C16B9.1	FUSION	CDC27|BRAF	16|9
chr17:57768072-chr2:29446394_CLTC-ALK.C31A20	FUSION	CLTC|ALK	31|20
chr17:57768072-chr6:117642557_CLTC-ROS1.C31R35	FUSION	CLTC|ROS1	31|35
chr17:66511717-chr2:29446263_PRKAR1A-ALK.P2A20.NGS.1	FUSION	PRKAR1A|ALK	2|20
chr17:66522053-chr10:43612031_PRKAR1A-RET.P7R12	FUSION	PRKAR1A|RET	7|12
chr17:78286967-chr1:156845311_RNF213-NTRK1.R15N12	FUSION	RNF213|NTRK1	15|12
chr18:59899660-chr10:43612031_KIAA1468-RET.K10R12	FUSION	KIAA1468|RET	10|12
chr19:16204563-chr2:29446394_TPM4-ALK.T7A20	FUSION	TPM4|ALK	7|20
chr19:41765701-chr14:36783814_AXL-MBIP.A20M4.1	FUSION	AXL|MBIP	20|4
chr20:43959005-chr6:117650609_SDC4-ROS1.S4R32.COSF1278	FUSION	SDC4|ROS1	4|32
chr20:43959005-chr6:117645578_SDC4-ROS1.S4R34.COSF1280	FUSION	SDC4|ROS1	4|34
chr20:43964421-chr6:117650609_SDC4-ROS1.S2R32.COSF1265	FUSION	SDC4|ROS1	2|32
chr20:43964421-chr6:117645578_SDC4-ROS1.S2R34	FUSION	SDC4|ROS1	2|34
chr21:42860320-chr21:39817544_TMPRSS2-ERG.T5E4.COSF16	FUSION	TMPRSS2|ERG	5|4
chr21:42860320-chr21:39795483_TMPRSS2-ERG.T5E5	FUSION	TMPRSS2|ERG	5|5
chr21:42861433-chr21:39817544_TMPRSS2-ERG.T4E4.COSF18	FUSION	TMPRSS2|ERG	4|4
chr21:42861433-chr21:39795483_TMPRSS2-ERG.T4E5.COSF17	FUSION	TMPRSS2|ERG	4|5
chr21:42866282-chr21:39817544_TMPRSS2-ERG.T3E4.COSF30	FUSION	TMPRSS2|ERG	3|4
chr21:42866282-chr3:185823731_TMPRSS2-ETV5.T3E2.EU314930	FUSION	TMPRSS2|ETV5	3|2
chr21:42870045-chr21:39956869_TMPRSS2-ERG.T2E2.COSF27.1	FUSION	TMPRSS2|ERG	2|2
chr21:42870045-chr21:39817544_TMPRSS2-ERG.T2E4.COSF28	FUSION	TMPRSS2|ERG	2|4
chr21:42870045-chr21:39795483_TMPRSS2-ERG.T2E5.COSF29	FUSION	TMPRSS2|ERG	2|5
chr21:42870045-chr21:39846044_TMPRSS2-ERG.T2EIIIc_4	FUSION	TMPRSS2|ERG	2|2
chr21:42870045-chr7:14017105_TMPRSS2-ETV1.T1bE4	FUSION	TMPRSS2|ETV1	1|4
chr21:42870045-chr7:13978871_TMPRSS2-ETV1.T2E5	FUSION	TMPRSS2|ETV1	2|5
chr21:42878371-chr3:185823731_TMPRSS2-ETV5.T1bE2	FUSION	TMPRSS2|ETV5	1|2
chr21:42880007-chr21:39956869_TMPRSS2-ERG.T1E2.COSF23.1	FUSION	TMPRSS2|ERG	1|2
chr21:42880007-chr21:39947671_TMPRSS2-ERG.T1E3.COSF24	FUSION	TMPRSS2|ERG	1|3
chr21:42880007-chr21:39817544_TMPRSS2-ERG.T1E4.COSF38	FUSION	TMPRSS2|ERG	1|4
chr21:42880007-chr21:39795483_TMPRSS2-ERG.T1E5.COSF26	FUSION	TMPRSS2|ERG	1|5
chr21:42880007-chr21:39775631_TMPRSS2-ERG.T1E6.COSF36	FUSION	TMPRSS2|ERG	1|6
chr21:42880007-chr21:39846044_TMPRSS2-ERG.T1EIIIc_4	FUSION	TMPRSS2|ERG	1|2
chr21:42880007-chr7:14017105_TMPRSS2-ETV1.T1E4	FUSION	TMPRSS2|ETV1	1|4
chr21:42880007-chr7:13978871_TMPRSS2-ETV1.T1E5	FUSION	TMPRSS2|ETV1	1|5
chr21:42880007-chr3:185823731_TMPRSS2-ETV5.T1E2.EU314929	FUSION	TMPRSS2|ETV5	1|2
chr21:42887959-chr17:41622754_TMPRSS2-ETV4.T1bE3	FUSION	TMPRSS2|ETV4	1|3
chr22:24734421-chr10:43610059_SPECC1L-RET.S10R11.NGS.1	FUSION	SPECC1L|RET	10|11
chr22:24734445-chr10:43612031_SPECC1L-RET.S10R12	FUSION	SPECC1L|RET	10|12
chrX:64956787-chr6:117645578_MSN-ROS1.M9R34	FUSION	MSN|ROS1	9|34
